# Supplementary material for: Novel CTC Detection Method in Patients with Pancreatic Cancer Using High-Resolution Image Scanning
Source: Cancers (Basel). 2025 Nov 13;17(22):3640. doi: 10.3390/cancers17223640 (PMC12651565; doi:10.3390/cancers17223640)
Supplement: Supplementary file 1 [file cancers-17-03640-s001.zip]

Archive with 5 entries (5 files):
- Supplementary_Method.pdf
- Supplementary_Table1.xlsx
- Supplementary_Table2.xlsx
- Supplementary_Table3.xlsx
- Supplymentary_Figure1.tif
