# Supplementary material for: Novel CTC Detection Method in Patients with Pancreatic Cancer Using High-Resolution Image Scanning
Source: Cancers (Basel). 2025 Nov 13;17(22):3640. doi: 10.3390/cancers17223640 (PMC12651565; doi:10.3390/cancers17223640)
Supplement: Supplementary file 1 [file cancers-17-03640-s001.zip › Supplementary_Table1.xlsx]

## Sheet: Sheet2
New numb	Sex[M]	Sex[F]	Age	Location	Size	Resectability	cT	ｃN	cM（７ｔｈ）	cM（８th）	CY	JPS7th	JPS8th	UICC8th	CA19-9	DUPAN2	Span-1	CEA
1	1		70	Pb	TS2（20～40㎜）	UR-LA	T4	0	0	0	0	Ⅲ	Ⅲ	Ⅲ	2	500	7.8	1.6
2	1		70	Pt	TS1（20㎜≧）	R	T3	0	0	0	0	ⅡA	ⅡA	ⅡA	1.9	25	5.6	1.9
3	1		65	Pt	TS3（40~60㎜）	UR-LA	T4	1a	0	0	0	Ⅲ	Ⅲ	Ⅲ	410	400	84	8.8
4	1		57	Pt	TS3（40~60㎜）	R	T3	0	0	0	0	ⅡA	ⅡA	ⅡA	414	25		13.2
5		1	64	Pt	TS3（40~60㎜）	BR-PV	T3	0	0	0	0	ⅡA	ⅡA	ⅡA	871	1500		4.4
6		1	53	Pb	TS3（40~60㎜）	UR-LA	T4	0	0	0	0	Ⅲ	Ⅲ	Ⅲ	2	750	16	3.3
7	1		67	Pb	TS2（20～40㎜）	BR-A	T3	1b	0	0	0	ⅡB	ⅡB	ⅡB	4158	990	1100	53
8		1	74	Ph	TS2（20～40㎜）	R	T3	0	0	0	0	ⅡA	ⅡA	ⅡA	36	25	19	0.9
9	1		73	Pt	TS3（40~60㎜）	R	T3	0	0	0	0	ⅡA	ⅡA	ⅡA	92	25	32	2.2
10		1	76	Ph	TS2（20～40㎜）	BR-PV	T3	1a	0	1	1	ⅡB	Ⅳ	ⅡB	158	110	54	8.2
11	1		79	Pt	TS2（20～40㎜）	R	T3	0	0	1	1	ⅡA	Ⅳ	ⅡA	344	900	110	1.2
12		1	75	Ph	TS2（20～40㎜）	UR-M	T3	1a	1	1	1	Ⅳ	Ⅳ	Ⅳ	186	320	63	1.7
13	1		58	Pb	TS2（20～40㎜）	R	T3	0	0	0	0	ⅡA	ⅡA	ⅡA	1.9	130	44	1.9
14	1		73	Ph	TS2（20～40㎜）	BR-A	T3	0	0	0	0	Ⅲ	Ⅲ	Ⅲ	45	39	30	1.5
15	1		62	Pbt	TS2（20～40㎜）	BR-A	T3	0	0	0	0	ⅡA	ⅡA	ⅡA	2	150	5.3	3.5
16		1	57	Pb	TS2（20～40㎜）	UR-LA	T4	0	0	0	0	Ⅲ	Ⅲ	Ⅲ	124	400	84	2.3
17	1		53	Pt	TS2（20～40㎜）	R	T3	0	0		0	ⅡA	ⅡA	ⅡA	6	220	9	1.8
18	1		83	Ph	TS1（20㎜≧）	R	T3	0	0	0	0	ⅡA	ⅡA	ⅡA	363	140	83	3.5
19	1		75	Ph	TS2（20～40㎜）	UR-LA	T4	0	0	0	0	Ⅲ	Ⅲ	Ⅲ	785	280	230	2.4
20		1	75	Ph	TS2（20～40㎜）	BR-A	T3	0	0	0	0	ⅡA	ⅡA	ⅡA	82	59	33	3.4
21	1		66	Ph	TS2（20～40㎜）	R	T3	0	0	0	0	ⅡA	ⅡA	ⅡA	25	48	20	2.9
22	1		62	Ph	TS4（60㎜＜）	UR-LA	T4	0	0	1	1	Ⅲ	Ⅳ	Ⅲ	320	31	75	4
23	1		61	Pt	TS3（40~60㎜）	UR-LA	T4	0	0	1	1	Ⅲ	Ⅳ	Ⅲ	4174	83	1100	21.1
24	1		67	Pt	TS1（20㎜≧）	R	T1c	0	0	0	0	0	ⅠB	ⅠB	39	25	20	1.6
25		1	74	Ph	TS1（20㎜≧）	UR-M	T3	0	0	1	1	ⅡA	Ⅳ	ⅡA	13	25	8.2	1.9
26	1		75	Pb	TS1（20㎜≧）	BR-A	T3	1b	0	0	0	ⅡB	ⅡB	ⅡB	15	25	11	2
27	1		58	Ph	TS2（20～40㎜）	R	T3	0	0	1	1	ⅡA	Ⅳ	ⅡA	30	58	21	2.7
28		1	49	Pb	TS3（40~60㎜）	UR-M	T4	0	1	1	1	Ⅳ	Ⅳ	Ⅳ	1732	750	740	11.6
29		1	79	Ph	TS2（20～40㎜）	R	T2	0	0	0	0	ⅠB	ⅠB	ⅠB	84	25	39	3.3
30	1		74	Ph	TS2（20～40㎜）	UR-M	T3	0	1	1	1	Ⅳ	Ⅳ	Ⅳ	933	390	190	6.3
31		1	84	Ph	TS2（20～40㎜）	R	T2	0	0	0	0	ⅠB	ⅠB	ⅠB	16	25		1.4
32	1		81	Ph	TS1（20㎜≧）	R	T3	0	0	0	0	ⅡA	ⅡA	ⅡA	26	25	13	0.6
33	1		73	Pb	TS2（20～40㎜）	R	T3	0	0	0	0	ⅡA	ⅡA	ⅡA	162	94	47	2.4
34		1	74	Ph	TS2（20～40㎜）	UR-LA	T4	0	0	0	0	Ⅲ	Ⅲ	Ⅲ	33	25		1
35	1		61	Ph	TS2（20～40㎜）	UR-M	T1c	0	1	1	0	Ⅳ	Ⅳ	Ⅳ	458	1600	750	8.8
36	1		70	Pb	TS1（20㎜≧）	R	T1a	0	0	0	0	ⅠA	ⅠA	ⅠA	47	25	20	5.2
37	1		79	Pb	TS2（20～40㎜）	BR-PV	T3	0	0	0	0	ⅡA	ⅡA	ⅡA	3	1600	21	3.3
38	1		62	Ph	TS3（40~60㎜）	UR-M	T3	0	1	1	0	Ⅳ	Ⅳ	Ⅳ	72	25	30	18.1
