# Supplementary material for: Novel CTC Detection Method in Patients with Pancreatic Cancer Using High-Resolution Image Scanning
Source: Cancers (Basel). 2025 Nov 13;17(22):3640. doi: 10.3390/cancers17223640 (PMC12651565; doi:10.3390/cancers17223640)
Supplement: Supplementary file 1 [file cancers-17-03640-s001.zip › Supplementary_Table2.xlsx]

## Sheet: Sheet1
Patient_Num	Image_Num	Image_Path
20	292
25	260
28	243
28	75
20	40
20	82
21	37
6	172
6	135
