# Supplementary material for: Novel CTC Detection Method in Patients with Pancreatic Cancer Using High-Resolution Image Scanning
Source: Cancers (Basel). 2025 Nov 13;17(22):3640. doi: 10.3390/cancers17223640 (PMC12651565; doi:10.3390/cancers17223640)
Supplement: Supplementary file 1 [file cancers-17-03640-s001.zip › Supplementary_Table3.xlsx]

## Sheet: Sheet1
TYPE	Number of patients	Cell	CSV_90	CSV_95	CSV_99	EpCAM_90	EpCAM_95	EpCAM_99
PDAC	1	36	2	1	0	3	3	2
PDAC	2	840	7	6	3	79	18	5
PDAC	3	181	10	4	1	25	19	3
PDAC	4	212	0	0	0	15	6	1
PDAC	5	92	1	1	1	4	4	0
PDAC	6	28	0	0	0	6	3	1
PDAC	7	59	2	1	1	3	3	2
PDAC	8	184	1	1	1	9	9	1
PDAC	9	232	4	3	1	10	8	4
PDAC	10	253	2	2	1	8	7	2
PDAC	11	155	3	2	0	11	5	0
PDAC	12	1771	1	0	0	23	10	1
PDAC	13	321	12	12	6	18	13	10
PDAC	14	198	1	1	1	11	5	2
PDAC	15	49	1	0	0	1	1	0
PDAC	16	469	0	0	0	2	1	0
PDAC	17	160	1	1	0	6	5	0
PDAC	18	106	0	0	0	0	0	0
PDAC	19	102	0	0	0	2	2	0
PDAC	20	21	0	0	0	0	0	0
PDAC	21	137	0	0	0	1	0	0
PDAC	22	109	4	3	1	1	1	0
PDAC	23	25	3	2	0	3	1	0
PDAC	24	57	4	2	1	13	6	1
PDAC	25	375	12	2	0	5	2	1
PDAC	26	170	6	6	2	9	7	1
PDAC	27	212	2	2	0	5	3	0
PDAC	28	168	3	2	0	7	3	1
PDAC	29	211	0	0	0	3	3	2
PDAC	30	168	0	0	0	4	2	0
PDAC	31	75	0	0	0	0	0	0
PDAC	32	57	1	0	0	2	1	0
PDAC	33	28	0	0	0	3	3	1
PDAC	34	67	4	2	1	6	6	2
PDAC	35	253	1	1	0	2	1	0
PDAC	36	338	1	1	1	2	2	0
PDAC	37	208	1	0	0	3	0	0
PDAC	38	697	8	6	1	3	1	0
			27	23	15	35	33	19
TYPE		Cell	CSV_90	CSV_95	CSV_99	EpCAM_90	EpCAM_95	EpCAM_99
HP	A	53	1	0	0	1	1	0
HP	B	53	1	1	0	0	0	0
HP	C	45	0	0	0	0	0	0
HP	D	142	1	1	0	1	0	0
HP	E	24	0	0	0	0	0	0
HP	F	198	4	4	1	6	1	1
HP	G	220	4	2	1	10	3	2
			5	4	2	4	3	2
